# Supplementary material for: Required sample size to detect mediation in 3-level implementation studies
Source: Implement Sci. 2022 Oct 1;17:66. doi: 10.1186/s13012-022-01235-2 (PMC9526963; doi:10.1186/s13012-022-01235-2)
Supplement: Supplementary file 2 — Additional file 2. Frequency of designs with adequate statistical power by method and test. [file 13012_2022_1235_MOESM2_ESM.xlsx]

## Sheet: Parameter Frequencies
		Frequency				Frequency					2-tailed		1-tailed			2-tailed						1-tailed
		MV power 2-tailed		MSEM power 2-tailed		MV power 1-tailed		MSEM power 1-tailed			MV	MSEM	MV	MSEM		MV			MSEM			MV			MSEM
		< .8	>= .8	< .8	>= .8	< .8	>= .8	< .8	>= .8		% >=.8	% >=.8	% >=.8	% >=.8		MEAN	MIN	MAX	MEAN	MIN	MAX	MEAN	MIN	MAX	MEAN	MIN	MAX
Total		17033	463	17268	228	16688	808	17127	369		0.0264632	0.0130316	0.046182	0.0210905		0.179583	0.002	1	0.110295	0	0.994	0.252381	0.01	1	0.164649	0	1
a3	0.14	5832	0	5832	0	5832	0	5832	0		0	0	0	0		0.0577212	0.002	0.244	0.0368471	0	0.22	0.100482	0.0051878	0.352574	0.0670645	0	0.323806
	0.39	5786	46	5798	34	5681	151	5735	97		0.00788752	0.0058299	0.0258916	0.0166324		0.192682	0.014	0.848	0.123152	0.002	0.86	0.2697	0.029906	0.910365	0.180444	0.0051878	0.918557
	0.59	5415	417	5638	194	5175	657	5560	272		0.0715021	0.0332647	0.112654	0.0466392		0.300025	0.026	1	0.178214	0.004	0.994	0.386962	0.057599	1	0.246438	0.0097206	0.997653
b3	0.14	5832	0	5832	0	5832	0	5832	0		0	0	0	0		0.0705936	0.002	0.408	0.0366581	0	0.148	0.118538	0.0051878	0.532842	0.0675756	0	0.232713
	0.39	5800	32	5832	0	5726	106	5815	17		0.00548697	0	0.0181756	0.00291495		0.183827	0.008	0.876	0.103545	0	0.752	0.258945	0.0181387	0.929264	0.15858	0	0.840352
	0.59	5401	431	5604	228	5130	702	5480	352		0.0739026	0.0390947	0.12037	0.0603567		0.296237	0.018	1	0.19801	0.002	0.994	0.379661	0.0373895	1	0.26779	0.0051878	1
b2	0.39	17033	463	17268	228	16688	808	17127	369		0.0264632	0.0130316	0.046182	0.0210905		0.183552	0.002	1	0.112738	0	0.994	0.252381	0.01	1	0.164649	0	1
c3	0.14	8587	161	8660	88	8429	319	8616	132		0.0184042	0.0100594	0.0364655	0.0150892		0.167924	0.002	0.984	0.101099	0	0.962	0.235162	0.0051878	0.993044	0.151098	0	0.981668
	0.39	8446	302	8608	140	8259	489	8511	237		0.0345222	0.0160037	0.0558985	0.0270919		0.199181	0.002	1	0.124376	0	0.994	0.2696	0.0051878	1	0.178199	0	0.997653
iccM3	0.05	5796	36	5832	0	5753	79	5832	0		0.00617284	0	0.013546	0		0.125649	0.002	0.934	0.0652154	0	0.656	0.186199	0.0051878	0.965725	0.108471	0	0.763214
	0.1	5707	125	5782	50	5583	249	5733	99		0.0214335	0.00857339	0.0426955	0.0169753		0.185332	0.002	0.988	0.105353	0	0.96	0.255765	0.0051878	0.994948	0.156133	0	0.980576
	0.2	5530	302	5654	178	5352	480	5562	270		0.0517833	0.0305213	0.0823045	0.0462963		0.239675	0.002	1	0.167645	0	0.994	0.315179	0.0051878	1	0.229342	0	0.997653
iccY2	0.05	5696	136	5755	77	5594	238	5709	123		0.0233196	0.013203	0.0408093	0.0210905		0.170289	0.002	1	0.113297	0	0.994	0.236316	0.0051878	1	0.165474	0	0.997653
	0.1	5684	148	5756	76	5566	266	5708	124		0.0253772	0.0130316	0.0456104	0.021262		0.182841	0.002	1	0.113145	0	0.994	0.251599	0.0051878	1	0.165158	0	0.997653
	0.2	5653	179	5757	75	5528	304	5710	122		0.0306927	0.0128601	0.0521262	0.0209191		0.197528	0.002	1	0.111772	0	0.994	0.269228	0.0051878	1	0.163314	0	0.997653
iccY3	0.05	5692	140	5775	57	5590	242	5729	103		0.0240055	0.00977366	0.0414952	0.0176612		0.181351	0.002	0.998	0.100243	0	0.992	0.250431	0.0051878	0.999297	0.147946	0	0.996775
	0.1	5671	161	5754	78	5555	277	5704	128		0.0276063	0.0133745	0.0474966	0.0219479		0.185766	0.002	1	0.114355	0	0.994	0.255	0.0051878	1	0.16678	0	0.997653
	0.2	5670	162	5739	93	5543	289	5694	138		0.0277778	0.0159465	0.0495542	0.0236626		0.183541	0.002	1	0.123615	0	0.994	0.251712	0.0051878	1	0.17922	0	0.997653
N3	10	4374	0	4374	0	4374	0	4374	0		0	0	0	0		0.098339	0.016	0.498	0.0725231	0.002	0.382	0.159287	0.0336773	0.621756	0.122977	0.0051878	0.505935
	20	4374	0	4374	0	4363	11	4374	0		0	0	0.00251486	0		0.1248	0.002	0.74	0.0756552	0	0.664	0.188962	0.0051878	0.831083	0.12169	0	0.769899
	40	4264	110	4323	51	4160	214	4274	100		0.0251486	0.0116598	0.0489255	0.0228624		0.212025	0.002	0.966	0.123666	0	0.96	0.285274	0.0051878	0.983827	0.176741	0	0.980576
	60	4021	353	4197	177	3791	583	4105	269		0.0807042	0.0404664	0.133288	0.0614998		0.299046	0.002	1	0.179106	0	0.994	0.376001	0.0051878	1	0.237185	0	0.997653
N2	5	5790	42	5832	0	5752	80	5832	0		0.00720165	0	0.0137174	0		0.131827	0.002	0.958	0.0590381	0	0.684	0.193748	0.0051878	0.979476	0.0988388	0	0.786409
	10	5703	129	5784	48	5571	261	5745	87		0.0221193	0.00823045	0.0447531	0.0149177		0.182217	0.002	0.99	0.107002	0	0.972	0.251383	0.0051878	0.995873	0.15925	0	0.986998
	20	5540	292	5652	180	5365	467	5550	282		0.0500686	0.0308642	0.0800754	0.0483539		0.236614	0.002	1	0.172173	0	0.994	0.312013	0.0051878	1	0.235857	0	0.997653
N1	3	5701	131	5770	62	5598	234	5722	110		0.0224623	0.010631	0.0401235	0.0188615		0.170487	0.002	0.998	0.102902	0	0.992	0.237005	0.0051878	0.999297	0.151555	0	0.996775
	6	5673	159	5756	76	5561	271	5709	123		0.0272634	0.0130316	0.0464678	0.0210905		0.184283	0.002	0.998	0.112131	0	0.994	0.252638	0.0051878	0.999297	0.163636	0	0.997653
	12	5659	173	5742	90	5529	303	5696	136		0.0296639	0.0154321	0.0519547	0.0233196		0.195887	0.004	1	0.12318	0	0.994	0.267501	0.0097206	1	0.178755	0	0.997653
SS	150	486	0	486	0	486	0	486	0		0	0	0	0		0.0701358	0.02	0.252	0.0326708	0.002	0.134	0.121043	0.0410491	0.362007	0.061673	0.0051878	0.214014
	300	1458	0	1458	0	1458	0	1458	0		0	0	0	0		0.0732092	0.012	0.404	0.0463834	0	0.23	0.12407	0.0260674	0.52874	0.0833072	0	0.335879
	600	2916	0	2916	0	2914	2	2916	0		0	0	0.000685871	0		0.102045	0.008	0.768	0.0639431	0	0.414	0.162174	0.0181387	0.852539	0.109319	0	0.538971
	900	477	9	486	0	469	17	486	0		0.0185185	0	0.0349794	0		0.202621	0.006	0.946	0.0778724	0	0.614	0.275057	0.014009	0.97272	0.121993	0	0.727367
	1200	3394	8	3402	0	3375	27	3399	3		0.00235156	0	0.00793651	0.000881834		0.136886	0.002	0.894	0.0806105	0	0.734	0.203644	0.0051878	0.940997	0.130467	0	0.826408
	1800	929	43	963	9	894	78	954	18		0.0442387	0.00925926	0.0802469	0.0185185		0.261142	0.004	0.974	0.121526	0	0.942	0.339527	0.0097206	0.988035	0.174007	0	0.970413
	2400	2883	33	2902	14	2844	72	2886	30		0.0113169	0.0048011	0.0246914	0.0102881		0.179769	0.002	0.954	0.112085	0	0.924	0.253206	0.0051878	0.977253	0.168025	0	0.959734
	3600	1346	112	1401	57	1270	188	1369	89		0.0768176	0.0390947	0.128944	0.0610425		0.297435	0.004	0.998	0.180829	0.002	0.992	0.374769	0.0097206	0.999297	0.239571	0.0051878	0.996775
	4800	1419	39	1439	19	1381	77	1422	36		0.026749	0.0130316	0.0528121	0.0246914		0.230908	0.008	0.966	0.151073	0	0.938	0.308882	0.0181387	0.983827	0.212282	0	0.968081
	7200	856	116	912	60	789	183	879	93		0.119342	0.0617284	0.188272	0.095679		0.346144	0.002	0.998	0.229696	0	0.994	0.423499	0.0051878	0.999297	0.2936	0	0.997653
	9600	456	30	468	18	439	47	455	31		0.0617284	0.037037	0.0967078	0.063786		0.284897	0.01	0.966	0.201117	0.002	0.96	0.36402	0.0221502	0.983827	0.266909	0.0051878	0.980576
	14400	413	73	435	51	369	117	417	69		0.150206	0.104938	0.240741	0.141975		0.381918	0.012	1	0.289154	0	0.994	0.458597	0.0260674	1	0.358749	0	0.997653
