# Supplementary material for: Required sample size to detect mediation in 3-level implementation studies
Source: Implement Sci. 2022 Oct 1;17:66. doi: 10.1186/s13012-022-01235-2 (PMC9526963; doi:10.1186/s13012-022-01235-2)
Supplement: Supplementary file 3 — Additional file 3. Sample size crosstabulation. [file 13012_2022_1235_MOESM3_ESM.xlsx]

## Sheet: crosstabulation
2-tailed MV power													1-tailed MV power
			Standardized Effect Sizes for a-path (X→M) and b-path (M→Y)													Standardized Effect Sizes for a-path (X→M) and b-path (M→Y)
ICCM3	ICCy2	ICCy3	SS	SM	SL	MS	MM	ML	LS	LM	LL		ICCM3	ICCy2	ICCy3	SS	SM	SL	MS	MM	ML	LS	LM	LL
S	S	S	-	-	-	-	-	-	-	-	cs: 60[20[12]]		S	S	S	-	-	-	-	-	-	-	-	cs: 60[20[6]]
											cm: 60[20[3]]													cm: 40[20[12]]
S	S	M	-	-	-	-	-	-	-	-	cs: -		S	S	M	-	-	-	-	-	-	-	-	cs: 60[20[3]]
											cm: 60[20[3]]													cm: 40[20[12]]
S	S	L	-	-	-	-	-	-	-	-	cs: -		S	S	L	-	-	-	-	-	-	-	-	cs: 60[20[3]]
											cm: 60[20[3]]													cm: 40[20[12]]
S	M	S	-	-	-	-	-	-	-	-	cs: 60[20[12]]		S	M	S	-	-	-	-	-	-	-	-	cs: 60[20[3]]
											cm: 60[20[3]]													cm: 40[20[6]]
S	M	M	-	-	-	-	-	-	-	-	cs: 60[20[12]]		S	M	M	-	-	-	-	-	-	-	-	cs: 60[20[3]]
											cm: 60[20[3]]													cm: 40[20[6]]
S	M	L	-	-	-	-	-	-	-	-	cs: -		S	M	L	-	-	-	-	-	-	-	-	cs: 60[20[3]]
											cm: 60[20[3]]													cm: 40[20[6]]
S	L	S	-	-	-	-	-	-	-	-	cs: 60[20[6]]		S	L	S	-	-	-	-	-	-	-	-	cs: 60[20[3]]
											cm: 60[20[3]]												cm: 60[20[12]]	cm: 40[20[6]]
S	L	M	-	-	-	-	-	-	-	-	cs: 60[20[6]]		S	L	M	-	-	-	-	-	-	-	-	cs: 60[20[3]]
											cm: 60[20[3]]													cm: 40[20[3]]
S	L	L	-	-	-	-	-	-	-	-	cs: 60[20[6]]		S	L	L	-	-	-	-	-	-	-	-	cs: 60[20[3]]
											cm: 60[20[3]]													cm: 40[20[3]]
M	S	S	-	-	-	-	-	-	-	-	cs: 60[20[3]]		M	S	S	-	-	-	-	-	cs: 60[20[12]]	-	-	cs: 40[20[6]]
											cm: 40[20[6]]										cm: 60[20[3]]		cm: 60[20[6]]	cm: 40[10[12]]
M	S	M	-	-	-	-	-	-	-	-	cs: 60[20[3]]		M	S	M	-	-	-	-	-	-	-	-	cs: 40[20[6]]
											cm: 40[20[3]]										cm: 60[20[3]]		cm: 60[20[6]]	cm: 40[10[12]]
M	S	L	-	-	-	-	-	-	-	-	cs: 60[20[3]]		M	S	L	-	-	-	-	-	-	-	-	cs: 40[20[3]]
											cm: 40[20[3]]										cm: 60[20[3]]		cm: 60[20[6]]	cm: 40[10[12]]
M	M	S	-	-	-	-	-	-	-	cs: -	cs: 60[10[12]]		M	M	S	-	-	-	-	-	cs: 60[20[12]]	-	-	cs: 40[20[6]]
										cm: 60[20[12]]	cm: 40[20[3]]										cm: 60[20[3]]		cm: 60[20[6]]	cm: 40[10[12]]
M	M	M	-	-	-	-	-	-	-	-	cs: 60[10[12]]		M	M	M	-	-	-	-	-	cs: 60[20[6]]	-	-	cs: 40[20[3]]
											cm: 40[20[3]]										cm: 60[20[3]]		cm: 60[20[3]]	cm: 40[10[6]]
M	M	L	-	-	-	-	-	-	-	-	cs: 60[20[3]]		M	M	L	-	-	-	-	-	cs: 60[20[3]]	-	-	cs: 40[20[3]]
											cm: 40[20[3]]										cm: 60[20[3]]		cm: 60[20[3]]	cm: 40[10[3]]
M	L	S	-	-	-	-	-	-	-	cs: -	cs: 40[20[12]]		M	L	S	-	-	-	-	-	cs: 60[20[6]]	-	cs: 60[20[12]]	cs: 40[20[3]]
										cm: 60[20[6]]	cm: 40[20[3]]										cm: 60[20[3]]		cm: 60[10[12]]	cm: 40[10[6]]
M	L	M	-	-	-	-	-	-	-	cs: -	cs: 40[20[6]]		M	L	M	-	-	-	-	-	cs: 60[20[3]]	-	-	cs: 40[20[3]]
										cm: 60[20[6]]	cm: 40[20[3]]										cm: 60[20[3]]		cm: 60[10[12]]	cm: 40[10[3]]
M	L	L	-	-	-	-	-	-	-	-	cs: 40[20[12]]		M	L	L	-	-	-	-	-	cs: 60[20[3]]	-	-	cs: 40[20[3]]
											cm: 40[20[3]]										cm: 60[20[3]]		cm: 60[20[3]]	cm: 40[10[3]]
L	S	S	-	-	-	-	-	cs: -	-	cs: -	cs: 40[20[6]]		L	S	S	-	-	-	-	-	cs: 60[10[12]]	-	cs: 60[20[12]]	cs: 40[10[12]]
								cm: 60[20[3]]		cm: 60[20[6]]	cm: 40[10[6]]										cm: 60[10[3]]		cm: 60[10[12]]	cm: 40[10[3]]
L	S	M	-	-	-	-	-	cs: 60[20[6]]	-	cs: -	cs: 40[20[3]]		L	S	M	-	-	-	-	-	cs: 60[10[3]]	-	cs: 60[20[6]]	cs: 40[10[3]]
								cm: 60[10[12]]		cm: 60[20[6]]	cm: 40[10[3]]										cm: 60[10[3]]		cm: 60[10[6]]	cm: 20[20[12]]
L	S	L	-	-	-	-	-	cs: 60[20[3]]	-	cs: -	cs: 40[20[3]]		L	S	L	-	-	-	-	-	cs: 60[10[3]]	-	cs: 60[20[12]]	cs: 40[10[3]]
								cm: 60[10[12]]		cm: 60[20[6]]	cm: 40[10[3]]										cm: 40[20[3]]		cm: 60[10[3]]	cm: 20[20[6]]
L	M	S	-	-	-	-	-	cs: -	-	cs: -	cs: 40[20[6]]		L	M	S	-	-	-	-	-	cs: 60[10[12]]	-	cs: 60[20[6]]	cs: 40[10[6]]
								cm: 60[20[3]]		cm: 60[10[12]]	cm: 40[10[6]]										cm: 60[10[3]]		cm: 60[10[6]]	cm: 40[5[12]]
L	M	M	-	-	-	-	-	cs: 60[20[3]]	-	cs: -	cs: 40[20[3]]		L	M	M	-	-	-	-	-	cs: 60[10[3]]	-	cs: 60[20[6]]	cs: 40[10[3]]
								cm: 60[10[12]]		cm: 60[20[6]]	cm: 40[10[3]]										cm: 60[10[3]]		cm: 60[10[3]]	cm: 20[20[12]]
L	M	L	-	-	-	-	-	cs: 60[20[3]]	-	cs: -	cs: 40[20[3]]		L	M	L	-	-	-	-	-	cs: 60[10[3]]	-	cs: 60[20[6]]	cs: 40[10[3]]
								cm: 60[10[12]]		cm: 60[20[3]]	cm: 40[10[3]]										cm: 40[20[3]]		cm: 60[10[3]]	cm: 20[20[3]]
L	L	S	-	-	-	-	-	cs: 60[20[3]]	-	cs: -	cs: 40[20[3]]		L	L	S	-	-	-	-	-	cs: 60[10[12]]	-	cs: 60[10[6]]	cs: 40[10[3]]
								cm: 60[20[3]]		cm: 60[10[12]]	cm: 40[10[3]]										cm: 60[10[3]]		cm: 60[5[12]]	cm: 40[5[12]]
L	L	M	-	-	-	-	-	cs: 60[20[3]]	-	cs: -	cs: 40[10[12]]		L	L	M	-	-	-	-	-	cs: 60[10[3]]	-	cs: 60[10[6]]	cs: 40[10[3]]
								cm: 60[10[12]]		cm: 60[10[6]]	cm: 40[10[3]]										cm: 40[20[3]]		cm: 60[5[6]]	cm: 20[20[12]]
L	L	L	-	-	-	-	-	cs: 60[20[3]]	-	cs: -	cs: 40[10[12]]		L	L	L	-	-	-	-	-	cs: 60[10[3]]	-	cs: 60[10[12]]	cs: 40[10[3]]
								cm: 60[10[12]]		cm: 60[10[6]]	cm: 40[5[6]]										cm: 40[20[3]]		cm: 60[5[3]]	cm: 20[20[3]]
